# Supplementary material for: Standard deviation: Standardized bat monitoring techniques work better in some ecosystems
Source: PLoS One. 2024 Dec 12;19(12):e0311553. doi: 10.1371/journal.pone.0311553 (PMC11637392; doi:10.1371/journal.pone.0311553)
Supplement: S1 Table — All reported bat species–including unpublished ones–from Calakmul Biosphere Reserve, Mexico and Krka National Park, Croatia. (XLSX) [file pone.0311553.s001.xlsx]

## Sheet: CBR, Mexico
All reported bat species from Calakmul Biosphere Reserve (CBR), Mexico
Higher taxon	Latin name	Common name
Desmodontinae	Desmodus rotundus	Common Vampire Bat
	Diphylla ecaudata	Hairy-legged Vampire Bat
Glossophaginae	Glossophaga soricina	Common Long-tongued Bat
	Glossophaga commissarisi	Commissaris's Long-tongued Bat
Stenodermatinae	Artibeus jamaicensis	Jamaican Fruit eating Bat
	Artibeus lituratus	Great Fruit-Eating Bat
	Centurio senex	Wrinkle-faced Bat
	Chiroderma salvini	Salvin's Big-eyed Bat
	Chiroderma villosum	Hairy Big-eyed Bat
	Dermanura phaeotis	Pygmy Fruit eating Bat
	Dermanura watsoni	Thomas' Fruit eating Bat
	Platyrrhinus helleri	Heller's Broad-nosed Bat
	Sturnira hondurensis	Central American Yellow-shouldered Bat
	Sturnira parvidens	Northern Yellow-shouldered Bat
	Uroderma bilobatum	Common Tent-making Bat
	Vampyressa thyone	Northern Little Yellow-eared Bat
	Vampyrum spectrum	Spectral Bat
Carollinae	Carollia perspicillata	Seba's Short Tailed Bat
	Carollia sowelli	Sowell's Short-Tailed Bat
	Carolia subrufa	Gray Short-tailed Bat
Phyllostomidae	Chrotopterus auritus	Big-eared Woolly Bat
	Glyphonycteris sylvestris	Tricolored Big-eared Bat
	Lampronycteris brachyotis	Yellow-throated Big-eared Bat
	Trinycteris nicefori	Niceforo's Big-eared Bat
	Lophostoma brasiliense	Pygmy Round-eared Bat
	Lophostoma evotis	Davis's Round-eared Bat
	Micronycteris microtis	Common Big-eared Bat
	Micronycteris minuta	White-bellied Big-eared Bat
	Micronycteris schmidtorum	Schmidt's Big-eared Bat
	Mimon cozumelae	Cozumelan Golden Bat
	Gardnerycteris crenulatum	Striped Hairy-nosed Bat
	Tonatia saurophila	Stripe-headed Round-eared Bat
	Trachops cirrhosus	Fringe-lipped Bat
Vespertilionidae	Baureus dubiaquercus	Van Gelder's Bat
	Corynorhinus mexicanus	Mexican Big-eared Bat
	Eptesicus furinalis	Argentine Bown Bat
	Lasiurus blossevilli	Red Bat
	Myotis elegans	Elegant Myotis
	Myotis keaysi	Hairy legged Myotis
	Rhogeessa aeneus	Yucatan Yellow Bat
	Rhogeessa tumida	Black-winged Little Yellow Bat
Molossidae	Eumops auripendulus	Black Bonneted Bat
	Eumops underwoodi	Underwood's Bonneted Bat
	Molossus rufus	Black Mastiff Bat
	Molossus sinaloae	Sinaloan Mastiff Bat
	Nyctinomops laticaudatus	Broad-eared Bat
Mormoopidae	Mormoops megalophylla	Ghost-faced Bat
	Pteronotus davyi	Davy's Naked-backed Bat
	Pteronotus parnellii	Parnell's Moustached Bat
Natalidae	Natalus mexicanus	Mexican Greater Funnel-eared Bat
	Natalus stramineus	Mexican Funnel-eared Bat
Emballonuridae	Saccopteryx bilineata	Greater Sac-winged Bat
	Peropteryx macrotis	Lesser Dog-like Bat
	Number of bat species	53

## Sheet: KNP, Croatia
All reported bat species from Krka National Park (KNP), Croatia
Higher taxon	Latin name	Common name
Rhinolophidae	Rhinolophus blasii	Blasius's Horseshoe Bat
	Rhinolophus euryale	Mediterranean Horseshoe Bat
	Rhinolophus ferrumequinum	Greater Horseshoe Bat
	Rhinolophus hipposideros	Lesser Horseshoe Bat
Miniopteridae	Miniopterus schreibersii	Common Bent-wing Bat
Molossidae	Tadarida teniotis	European free-tailed bat
Vespertilionidae	Eptesicus serotinus	Common Serotine
	Hypsugo savii	Savi's Pipistrelle
	Myotis aurascens	Steppe Whiskered Bat
	Myotis bechsteinii	Bechstein's Bat
	Myotis blythii	Lesser Mouse-eared Bat
	Myotis capaccinii	Long-fingered Bat
	Myotis daubentonii	Daubenton's bat
	Myotis emarginatus	Geoffrey's Bat
	Myotis myotis	Greater Mouse-eared Bat
	Myotis mystacinus	Whiskered Bat
	Myotis nattereri	Natterer's Bat
	Nyctalus leisleri	Lesser Noctule
	Nyctalus noctula	Common Noctule
	Pipistrellus kuhlii	Kuhl's Pipistrelle
	Pipistrellus nathusii	Nathusius's pipistrelle
	Pipistrellus pipistrellus	Common pipistrelle
	Pipistrellus pygmaeus	Soprano Pipistrelle
	Plecotus kolombatovici	Kolombatovic's Long-eared Bat
	Number of bat species	24
